# Supplementary material for: One‐shot 13C15N‐metabolic flux analysis for simultaneous quantification of carbon and nitrogen flux
Source: Mol Syst Biol. 2023 Jan 27;19(3):e11099. doi: 10.15252/msb.202211099 (PMC9996240; doi:10.15252/msb.202211099)
Supplement: Supplementary file 2 — Table EV1 [file MSB-19-e11099-s002.xlsx]

## Sheet: Growth conditions
	Table EV1: Growth conditions for M. bovis BCG in the bioreactor
	Temperature	37°C
	Agitation	200 rpm
	pH	6.6
	Dissolved oxygen	0.7
	Air flow	1 litre minute-1
