# Supplementary material for: One‐shot 13C15N‐metabolic flux analysis for simultaneous quantification of carbon and nitrogen flux
Source: Mol Syst Biol. 2023 Jan 27;19(3):e11099. doi: 10.15252/msb.202211099 (PMC9996240; doi:10.15252/msb.202211099)
Supplement: Supplementary file 3 — Table EV2 [file MSB-19-e11099-s003.xlsx]

## Sheet: Metabolic model
	Table EV2. Reaction list. Full list of reactions and their bidirectionalities.
	pgi	F6P	↔	G6P
	fbp	F6P	↔	FBP
	fpa	DHAP + GA3P	↔	FBP
	tpi	GA3P	↔	DHAP
	gapA	GA3P	↔	PGP
	eno	PGP	↔	PEP
	pyk	PEP	↔	PYR
	pdh	PYR	→	ACCOA + CO2
	gnd	G6P	→	CO2 + RU5P
	rpe	RU5P	↔	XU5P
	rpi	RU5P	↔	R5P
	tkt2	XU5P + R5P	↔	S7P + GA3P
	tkt1	XU5P + E4P	↔	GA3P + F6P
	tal	GA3P + S7P	↔	E4P + F6P
	cs	ACCOA + OAA	→	CIT_ICIT
	icdh	CIT_ICIT	→	AKG + CO2
	kor	AKG	↔	SUCCOA + CO2
	scs	SUCCOA	↔	SUC
	sdh	SUC	↔	FUM
	fum	FUM	↔	MAL
	mdh	MAL	↔	OAA
	pck	OAA	↔	PEP + CO2
	pca	PYR + CO2	↔	OAA
	mez	PYR + CO2	↔	MAL
	icl1	CIT_ICIT	→	GLX + SUC
	ms	GLX + ACCOA	→	MAL
	bsGLU	AKG + NH3	↔	GLU
	bsGLN	GLU + NH3	→	GLN
	bsPRO	GLU	↔	PRO
	bsSER	PGP + GLU	↔	SER + AKG
	bsGLY	SER	↔	GLY + THF
	bsASP	OAA + GLU	↔	ASP + AKG
	bsASN	ASP + GLN	↔	ASN + GLU
	bsDAP	ASP + PYR + GLU + SUCCOA	→	DAP + AKG + SUC
	bsLYS	DAP	→	LYS + CO2
	bsHOM	ASP	↔	HSER
	bsMET	HSER + THF + SUCCOA + CYS	→	MET + SUC + PYR + NH3
	bsTHR	HSER	↔	THR
	bsILE	THR + PYR + GLU	↔	ILE + CO2 + AKG + NH3
	bsKIV	PYR + PYR	→	KIV + CO2
	bsVAL	KIV + GLU	↔	VAL + AKG
	bsALA	PYR + GLU	↔	ALA + AKG
	bsLEU	KIV + ACCOA + GLU	↔	LEU + CO2 + AKG
	bsPHE	GLU + PRE	→	PHE + CO2 + AKG
	bsTRP	SER + IND	→	TRP
	bsIMP	FAICAR	→	IMP
	bsSHKM	PEP + E4P	→	SHKM
	bsCHOR	SHKM + PEP	→	CHOR
	bsI1	CHOR + GLN + R5P	→	PYR + GLU + I1
	bsI2	I1	→	I2 + CO2
	bsIND	I2	→	IND + GA3P
	bsPRE	CHOR	→	PRE
	bsTYR	PRE + GLU	→	TYR + CO2 + AKG
	bsFGAM	THF + GLN + GAR	→	FGAM + GLU
	bsAICAR	FGAM + ASP + CO2	→	AICAR + FUM
	bsFAICAR	AICAR + THF	→	FAICAR
	bsAMP	IMP + ASP	→	AMP + FUM
	bsGMP	IMP + GLN	→	GMP + GLU
	bsGAR	GLN + GLY + R5P	→	GAR + GLU
	bsCMP	UMP + GLN	→	CMP + GLU
	bsORO	NCLA	→	ORO
	bsUMP	ORO + R5P	→	UMP + CO2
	bsNCLA	CO2 + ASP + GLN	→	NCLA + GLU
	bmCMP	CMP	→
	bsPRA	AMP + R5P	→	PRA
	bsIAP	PRA + GLN	→	IAP + AICAR + GLU
	bsHIS	IAP + GLN	→	HIS + GLU
	bsORN	GLU + ACCOA + GLU	↔	ORN + ACE + AKG
	bsCITR	ORN + GLN + CO2	↔	CITR + GLU
	bsARG	CITR + ASP	↔	ARG + FUM
	bsTMP	UMP + THF	→	dTMP
	bsCYS	SER + ACCOA	→	CYS + ACE
	effTHF	THF	→
	bmARG	ARG	→	ARG_int
	bmPRO	PRO	→
	bmGLY	GLY	→
	bmASN	ASN	→
	bmMET	MET	→
	bmLYS	LYS	→
	bmILE	ILE	→
	bmALA	ALA	→
	bmLEU	LEU	→
	bmVAL	VAL	→
	bmPHE	PHE	→
	bmTYR	TYR	→
	bmTRP	TRP	→
	bmHIS	HIS	→
	bmASP	ASP	→
	bmGLU	GLU	→
	bmGLN	GLN	→
	bmSER	SER	→
	bmTHR	THR	→
	bmG6P	G6P	→
	bmF6P	F6P	→
	bmGAP	GA3P	→
	bmACCOA	ACCOA	→
	bmUMP	UMP	→
	bmGMP	GMP	→
	bmAMP	AMP	→
	bmR5P	R5P	→
	bmPYR	PYR	→
	bmN	NH3	→
	bmMAL	MAL	→
	bmAKG	AKG	→
	bmPEP	PEP	→
	bmPGP	PGP	→
	bmTMP	dTMP	→
	bmCYS	CYS	→
	bmTHF	THF	→
	upt0Glyc	_0_GLYC	→	GLYC
	uptUGlyc	U_GLYC	→	GLYC
	upt0NH3	NH3_0	→	NH3_EX
	uptUNH3	NH3_U	→	NH3_EX
	uptGLYC	GLYC	→	GA3P
	uptNH3	NH3_EX	→	NH3
	arg_of	ARG_int	→
	arg_int	ARG_int	→	ARG_m
	arg_0	ARG_0	→	ARG_m
	arg_out	ARG_m	→
	PTA	ACE	→	ACCOA
	C1	CO2	→	THF
	exCO2	CO2	→
	dummy	BM_dummy_in	→	BM_dummy
	mu	BM_dummy	→
	Biomass equation	0.0067803 * ALA + 0.0040062 * ARG + 0.0011721 * ASP + 0.003003 * ASN + 0.0005139 * CYS + 0.001584 * GLU + 0.0024291 * GLN + 0.0046779 * GLY + 0.0011835 * HIS + 0.0021582 * ILE + 0.0049821 * LEU + 0.0010803 * LYS + 0.0009768 * MET + 0.0014886 * PHE + 0.0030279 * PRO + 0.0028773 * SER + 0.0030288 * THR + 0.0007701 * TRP + 0.001077 * TYR + 0.004521 * VAL + 0.0009186 * AMP + 0.0016929 * CMP + 0.00169…
