# Supplementary material for: One‐shot 13C15N‐metabolic flux analysis for simultaneous quantification of carbon and nitrogen flux
Source: Mol Syst Biol. 2023 Jan 27;19(3):e11099. doi: 10.15252/msb.202211099 (PMC9996240; doi:10.15252/msb.202211099)
Supplement: Supplementary file 4 — Table EV3 [file MSB-19-e11099-s004.xlsx]

## Sheet: MID
	Table EV3. Univariate MIDs generated from 13C3-glycerol and 15N1 ammonium chloride labelling of BCG in a chemostat. Values are mean (AVG) ± standard deviation (SD) from 7 to 8 measurements from two independent chemostats operated at a fast growth rate of 0.03 h-1.
	Univariate Mass isotopomer distributions
	Alanine
	Mass isotopomer		mean	s.d.
	C0N0	M+0	0.78	0.012
	C1N0, C0N1	M+1	0.116	0.008
	C2N0, C1N1	M+2	0.011	0.002
	C3N0, C2N1	M+3	0.08	0.012
	C3N1	M+4	0.013	0.001
	Glycine
	Mass isotopomer		mean	s.d.
	C0N0	M+0	0.786	0.01
	C1N0, C0N1	M+1	0.116	0.006
	C2N0, C1N1	M+2	0.084	0.01
	C2N1	M+3	0.014	0.002
	Valine
	Mass isotopomer		mean	s.d.
	C0N0	M+0	0.697	0.014
	C1N0, C0N1	M+1	0.119	0.009
	C2N0, C1N1	M+2	0.076	0.008
	C3N0, C2N1	M+3	0.081	0.009
	C4N0, C3N1	M+4	0.015	0.001
	C5N0, C4N1	M+5	0.011	0.002
	C5N1	M+6	0.002	0
	Leucine
	Mass isotopomer		mean	s.d.
	C0N0	M+0	0.642	0.02
	C1N0, C0N1	M+1	0.168	0.004
	C2N0, C1N1	M+2	0.131	0.011
	C3N0, C2N1	M+3	0.042	0.004
	C4N0, C3N1	M+4	0.013	0.002
	C5N0, C4N1	M+5	0.003	0
	C5N1	M+6	0	0
	Isoleucine
	Mass isotopomer		mean	s.d.
	C0N0	M+0	0.64	0.018
	C1N0, C0N1	M+1	0.18	0.007
	C2N0, C1N1	M+2	0.123	0.01
	C3N0, C2N1	M+3	0.045	0.005
	C4N0, C3N1	M+4	0.012	0.002
	C5N0, C4N1	M+5	0.003	0.001
	C5N1	M+6	0	0
	Serine
	Mass isotopomer		mean	s.d.
	C0N0	M+0	0.731	0.012
	C1N0, C0N1	M+1	0.155	0.004
	C2N0, C1N1	M+2	0.059	0.003
	C3N0, C2N1	M+3	0.05	0.011
	C3N1	M+4	0.006	0.002
	Threonine
	Mass isotopomer		mean	s.d.
	C0N0	M+0	0.687	0.019
	C1N0, C0N1	M+1	0.18	0.007
	C2N0, C1N1	M+2	0.087	0.011
	C3N0, C2N1	M+3	0.04	0.006
	C4N0, C3N1	M+4	0.008	0.003
	C4N1	M+5	0.001	0.001
	Proline
	Mass isotopomer		mean	s.d.
	C0N0	M+0	0.664	0.016
	C1N0, C0N1	M+1	0.19	0.005
	C2N0, C1N1	M+2	0.108	0.01
	C3N0, C2N1	M+3	0.03	0.002
	C4N0, C3N1	M+4	0.007	0.004
	C4N1	M+5	0.006	0.009
	Phenylalanine
	Mass isotopomer		mean	s.d.
	C0N0	M+0	0.563	0.033
	C1N0, C0N1	M+1	0.159	0.007
	C2N0, C1N1	M+2	0.066	0.008
	C3N0, C2N1	M+3	0.113	0.011
	C4N0, C3N1	M+4	0.04	0.004
	C5N0, C4N1	M+5	0.029	0.013
	C6N0, C5N1	M+6	0.022	0.012
	C7N0, C6N1	M+7	0.006	0.002
	C8N0, C7N1	M+8	0.002	0.002
	C9N0, C8N1	M+9	0	0
	C9N1	M+10	0	0
	Aspartate+Asparagine
	Mass isotopomer		mean	s.d.
	C0N0	M+0	0.698	0.018
	C1N0, C0N1	M+1	0.158	0.006
	C2N0, C1N1	M+2	0.089	0.007
	C3N0, C2N1	M+3	0.043	0.007
	C4N0, C3N1	M+4	0.011	0.002
	C4N1	M+5	0.001	0.001
	Glutamate+Glutamine
	Mass isotopomer		mean	s.d.
	C0N0	M+0	0.607	0.018
	C1N0, C0N1	M+1	0.193	0.007
	C2N0, C1N1	M+2	0.135	0.014
	C3N0, C2N1	M+3	0.05	0.005
	C4N0, C3N1	M+4	0.013	0.002
	C5N0, C4N1	M+5	0.003	0.001
	C5N1	M+6	0	0
	Lysine
	Mass isotopomer		mean	s.d.
	C0N0	M+0	0.571	0.016
	C1N0, C0N1	M+1	0.234	0.029
	C2N0, C1N1, C0N2	M+2	0.105	0.013
	C3N0, C2N1, C1N2	M+3	0.079	0.008
	C4N0, C3N1, C2N2	M+4	0.025	0.011
	C5N0, C4N1, C3N2	M+5	0.002	0.003
	C6N0, C5N1, C4N2	M+6	0.001	0.002
	C6N1, C5N2	M+7	0.001	0.001
	C6N2	M+8	0	0
	Arginine
	Mass isotopomer		mean	s.d.
	C0N0	M+0	0.512	0.016
	C1N0, C0N1	M+1	0.239	0.009
	C2N0, C1N1, C0N2	M+2	0.143	0.007
	C3N0, C2N1, C1N2	M+3	0.076	0.006
	C4N0, C3N1, C2N2, C0N4, C1N3	M+4	0.025	0.004
	C5N0, C4N1, C3N2, C1N4, C2N3	M+5	0.007	0.003
	C6N0, C5N1, C4N2, C2N4, C3N3	M+6	0.001	0.001
	C6N1, C5N2, C4N3	M+7	0	0
	C6N2, C4N4, C5N3	M+8	0	0
	C6N3, C5N4	M+9	0	0
	C6N4	M+10	0	0
	Tyrosine
	Mass isotopomer		mean	s.d.
	C0N0	M+0	0.589	0.019
	C1N0, C0N1	M+1	0.161	0.008
	C2N0, C1N1	M+2	0.073	0.006
	C3N0, C2N1	M+3	0.114	0.015
	C4N0, C3N1	M+4	0.035	0.01
	C5N0, C4N1	M+5	0.017	0.008
	C6N0, C5N1	M+6	0.012	0.005
	C7N0, C6N1	M+7	0.002	0.002
	C8N0, C7N1	M+8	0	0.001
	C9N0, C8N1	M+9	0.001	0.001
	C9N1	M+10	0	0
	Methionine
	Mass isotopomer		mean	s.d.
	C0N0	M+0	0.607	0.013
	C1N0, C0N1	M+1	0.202	0.01
	C2N0, C1N1	M+2	0.108	0.006
	C3N0, C2N1	M+3	0.055	0.007
	C4N0, C3N1	M+4	0.011	0.008
	C5N0, C4N1	M+5	0.029	0.011
	C5N1	M+6	0	0
