# Supplementary material for: One‐shot 13C15N‐metabolic flux analysis for simultaneous quantification of carbon and nitrogen flux
Source: Mol Syst Biol. 2023 Jan 27;19(3):e11099. doi: 10.15252/msb.202211099 (PMC9996240; doi:10.15252/msb.202211099)
Supplement: Supplementary file 5 — Table EV4 [file MSB-19-e11099-s010.xlsx]

## Sheet: PRSF
	Table EV4. Potential scale reduction factor (PSRF) for the 36 free net fluxes generated from 10 independent MCMC replicates. All values indicate proper convergence of the Markov chains Gilks et al. 1995.
	Reaction name	PSRF	Reaction name	PSRF
	iccd	1.0107	bmGMP	1.0028
	mdh	1.0106	bmHIS	1.001
	pgi	1.073	bmILE	1.0009
	pyk	1.0101	bmLEU	1.0006
	arg_0	1.0012	bmLYS	1.001
	bmACCOA	1.0099	bmMET	1.0005
	bmALA	1.0006	bmPHE	1.0007
	bmAMP	1.0013	bmPRO	1.0007
	bmARG	1.0007	bmPYR	1.001
	bmASN	1.0003	bmR5P	1.0016
	bmASP	1.0014	bmSER	1.0008
	bmCMP	1.001	bmTHF	1.0022
	bmCYS	1.0003	bmTHR	1.0021
	bmG6P	1.0039	bmTMP	1.002
	bmGAP	1.0011	bmTRP	1.002
	bmGLN	1.0008	bmTYR	1.0019
	bmGLU	1.0014	bmUMP	1.0008
	bmGLY	1.0015	bmVAL	1.0012
