# Supplementary material for: One‐shot 13C15N‐metabolic flux analysis for simultaneous quantification of carbon and nitrogen flux
Source: Mol Syst Biol. 2023 Jan 27;19(3):e11099. doi: 10.15252/msb.202211099 (PMC9996240; doi:10.15252/msb.202211099)
Supplement: Supplementary file 6 — Dataset EV1 [file MSB-19-e11099-s006.zip]

Archive with 2 entries (2 files):
- CN_network_model_BCG.fml
- README.txt
