# Supplementary material for: One‐shot 13C15N‐metabolic flux analysis for simultaneous quantification of carbon and nitrogen flux
Source: Mol Syst Biol. 2023 Jan 27;19(3):e11099. doi: 10.15252/msb.202211099 (PMC9996240; doi:10.15252/msb.202211099)
Supplement: Supplementary file 6 — Dataset EV1 [file MSB-19-e11099-s006.zip › README.txt]

The file CN_network_model_BCG.fml formalizes the metabolic model used for the 
analysis in the standardized FluxML format. It consists of the reactions with 
associated carbon atom transitions, the specification of substrates (potential 
C-sources) including their labeling status, and labeling measurements.

FluxML is a text-based format, and can be edited in a simple text editor. 
However, it is primarily intended to be written and read by software, such as 
- 13CFLUX2 (https://13cflux.net/) 
- Sysmetab (https://forge.scilab.org/index.php/p/sysmetab/) 
- Omix (https://www.omix.bio/)

Further information on the format is available at github 
(https://github.com/modsim/fluxml) or in the FluxML publication 
(https://doi.org/10.3389/fmicb.2019.01022).
