# Supplementary material for: One‐shot 13C15N‐metabolic flux analysis for simultaneous quantification of carbon and nitrogen flux
Source: Mol Syst Biol. 2023 Jan 27;19(3):e11099. doi: 10.15252/msb.202211099 (PMC9996240; doi:10.15252/msb.202211099)
Supplement: Supplementary file 7 — Source Data for Figure 4 [file MSB-19-e11099-s007.zip › source_data_fig_4.xlsx]

## Sheet: Fig. 4
	expected value	95% CrI lower bound	95% CrI upper bound
uptGlyc	0.515445	0.495445	0.535445
bmACCOA	0.300242	0.289682	0.311409
gapA	0.419512	0.406685	0.429091
pyk	0.409645	0.347853	0.466982
eno	0.407071	0.394190	0.416691
fbp	0.047535	0.039881	0.059097
tpi	0.047535	0.039881	0.059097
fpa	0.047535	0.039881	0.059097
pgi	0.049194	0.028991	0.082292
pdh	0.376129	0.357259	0.391252
cs	0.041603	0.032508	0.050346
fum	0.039280	0.030189	0.048005
sdh	0.030532	0.021463	0.039233
icl1	0.029298	0.019365	0.038384
ms	0.029298	0.019365	0.038384
mdh	0.075373	0.016005	0.133137
icdh	0.012305	0.007615	0.023813
scs	0.000825	-0.010650	0.005473
kor	0.001234	-0.003422	0.012700
rpi	0.019054	0.012402	0.030017
rpe	0.001659	-0.011540	0.023424
tkt1	0.000840	-0.010031	0.007448
tal	0.002499	-0.004102	0.013393
tkt2	0.002499	-0.004102	0.013393
gnd	0.020713	0.000908	0.053370
mez	0.006795	-0.057485	0.055444
pca	0.001758	-0.053062	0.061044
pck	0.009251	-0.052531	0.063131
bsGLU	0.072407	0.070551	0.074266
bsGLN	0.023817	0.022946	0.024680
bsASP	0.022761	0.022037	0.023478
bsSER	0.012442	0.011849	0.013031
bsGLY	0.007299	0.006797	0.007793
bsALA	0.006786	0.006122	0.007456
bsTHR	0.005192	0.004824	0.005560
bsLEU	0.004985	0.004493	0.005476
bsVAL	0.004527	0.004082	0.004971
bsARG	0.004025	0.003630	0.004417
bsTYR	0.001077	0.000970	0.001183
bsPRO	0.003031	0.002732	0.003332
bsASN	0.003007	0.002711	0.003304
bsILE	0.002161	0.001948	0.002375
bsCYS	0.001492	0.001385	0.001600
bsHIS	0.001184	0.001067	0.001301
bsLYS	0.001081	0.000974	0.001187
bsMET	0.000978	0.000882	0.001073
bsPHE	0.001491	0.001343	0.001638
bsTRP	0.000771	0.000695	0.000846
bsFAICAR	0.003803	0.003578	0.004025
bsAICAR	0.002619	0.002430	0.002809
bsGAR	0.002619	0.002430	0.002809
bsUMP	0.002583	0.002404	0.002763
bsNCLA	0.002583	0.002404	0.002763
bsORO	0.002583	0.002404	0.002763
bsIMP	0.003803	0.003578	0.004025
bsAMP	0.002104	0.001955	0.002251
bsGMP	0.001700	0.001531	0.001866
bsFGAM	0.002619	0.002430	0.002809
bsCMP	0.001695	0.001527	0.001864
bsTMP	0.000346	0.000311	0.000380
