# Supplementary material for: One‐shot 13C15N‐metabolic flux analysis for simultaneous quantification of carbon and nitrogen flux
Source: Mol Syst Biol. 2023 Jan 27;19(3):e11099. doi: 10.15252/msb.202211099 (PMC9996240; doi:10.15252/msb.202211099)
Supplement: Supplementary file 8 — Source Data for Figure 7 [file MSB-19-e11099-s008.zip]

Archive with 1 entries (1 files):
- Source_data_fig_7.xlsx
