# Supplementary material for: One‐shot 13C15N‐metabolic flux analysis for simultaneous quantification of carbon and nitrogen flux
Source: Mol Syst Biol. 2023 Jan 27;19(3):e11099. doi: 10.15252/msb.202211099 (PMC9996240; doi:10.15252/msb.202211099)
Supplement: Supplementary file 8 — Source Data for Figure 7 [file MSB-19-e11099-s008.zip › Source_data_fig_7.xlsx]

## Sheet: source data Fig 7
		NH4Cl_WT			GLU_WT			GLN_WT			ASP_WT			NH4Cl_gltBD			GLU_gltBD			GLN_gltBD			ASP_gltBD
	Days	replicate 1	replicate 2	replicate 3	replicate 1	replicate 2	replicate 3	replicate 1	replicate 2	replicate 3	replicate 1	replicate 2	replicate 3	replicate 1	replicate 2	replicate 3	replicate 1	replicate 2	replicate 3
	0	-1.52288	-1.39794	-0.77469	-1.09691	-1.09691	-0.76955	-0.57512	-0.57512	-0.80688	-1.39794	-1.39794	-0.69037	-0.78516	-0.80688	-0.89279	-0.6968	-0.72354	-0.73518	-0.84771	-0.86012	-0.89279	-0.77989	-0.76955	-0.78781
	1	-1.23657	-1.30103	-0.73049	-0.92812	-0.9431	-0.58503	-0.67366	-0.72584	-0.70774	-1.01773	-1.05552	-0.75449	-0.78516	-0.80688	-0.89279	-0.77469	-0.79048	-0.767	-0.84771	-0.86012	-0.89279	-0.77989	-0.79588	-0.77469
	2	-1.03621	-0.97469	-0.66555	-0.60206	-0.67366	-0.50307	-0.35458	-0.35458	-0.5986	-0.58838	-0.5986	-0.73993	-0.79588	-0.80688	-0.88606	-0.64207	-0.66154	-0.63451	-0.75945	-0.83565	-0.84164	-0.79048	-0.79588	-0.77469
	3	-0.74473	-0.74958	-0.60206	-0.22841	-0.26281	-0.16494	-0.01278	-0.07314	-0.47625	-0.24033	-0.31966	-0.63078	-0.79588	-0.81248	-0.93554	-0.31336	-0.26761	-0.29414	-0.79048	-0.76955	-0.85387	-0.80134	-0.76955	-0.78516
	4			-0.4437			0.219585			-0.14874			-0.40894	-0.89963	-0.85387	-0.98297	-0.19928	-0.21467	-0.2644	-0.82974	-0.82974	-0.84771	-0.77469	-0.75945	-0.78516
	7	0.072985	0.116608	-0.05208	0.20412	0.212188	0.215902	0.23477	0.22917	0.2284	0.236789	0.245513	0.119915	-0.91364	-0.87943	-0.97469	0.213252	0.200303	0.222196	-0.74473	-0.73518	-0.80134	-0.79588	-0.78252	-0.82391
