# Supplementary material for: One‐shot 13C15N‐metabolic flux analysis for simultaneous quantification of carbon and nitrogen flux
Source: Mol Syst Biol. 2023 Jan 27;19(3):e11099. doi: 10.15252/msb.202211099 (PMC9996240; doi:10.15252/msb.202211099)
Supplement: Supplementary file 9 — Source Data for Figure 8 [file MSB-19-e11099-s009.zip › source_data_fig_8.xlsx]

## Sheet: Fig. 8
	flux			pool
	expected value	95%CrI lower bound	95% CrI upper bound	size	stddev
ALA	6.785674	6.121979	7.456056	4.464284	0.080397
GLY	7.298736	6.796754	7.793379	1.150304	0.014561
VAL	4.527446	4.082385	4.971414	0.308700	0.028801
LEU	4.985189	4.493390	5.476366	1.061389	0.085448
ILE	2.160642	1.947806	2.374824	0.398443	0.000005
SER	12.441564	11.848864	13.031312	0.243154	0.055898
THR	5.192069	4.824361	5.560007	0.152889	0.012300
PRO	3.031229	2.731969	3.332079	1.629150	0.061855
PHE	1.490562	1.342854	1.638334	0.151452	0.060236
ASP	22.761057	22.036909	23.477825	0.776756	0.041634
GLU	72.406540	70.550538	74.266240	0.827585	0.021770
LYS	1.080630	0.974082	1.187269	1.150304	0.014561
ARG	4.025149	3.630087	4.416905	0.249830	0.041767
TYR	1.077338	0.970179	1.183057	0.089020	0.043846
HIS	1.184048	1.067199	1.300926	0.094683	0.040713
